# Supplementary material for: The Influence of Socioeconomic Factors on Access to Biologics in Psoriasis
Source: J Clin Med. 2023 Nov 22;12(23):7234. doi: 10.3390/jcm12237234 (PMC10707342; doi:10.3390/jcm12237234)
Supplement: Supplementary file 1 [file jcm-12-07234-s001.zip]

Archive with 1 entries (1 files):
- jcm-2632999-supplementary.pdf
